# Supplementary material for: Diversity and distribution of marine heterotrophic bacteria from a large culture collection
Source: BMC Microbiol. 2020 Jul 13;20:207. doi: 10.1186/s12866-020-01884-7 (PMC7359222; doi:10.1186/s12866-020-01884-7)
Supplement: Supplementary file 2 — Additional file 2. Includes all Supplementary Tables. [file 12866_2020_1884_MOESM2_ESM.xlsx]

## Sheet: S1
99% CLUSTERING	No subsampling			Subsamppling				99% CLUSTERING	No subsampling	Subsampling
	iOTUs	Sequences	Percentage	iOTUs	Sequences	Percentage		Nº of isolates	1561	1073
Only Surface	52	230	14.7	29	93	8.6		Nº of iOTUs	145	122
Only Bathypelagic	20	57	3.7	28	80	7.5
Only Mesopelagic	20	29	1.9	25	49	4.5
Surface-Mesopelagic	14	142	9.1	9	71	6.6
Surface-Bathypelagic	16	232	14.9	8	136	12.7
Mesopelagic-Bathypelagic	5	42	2.7	8	79	7.4
Surface-Mesopelagic-Bathypelagic	18	829	53.1	15	565	52.7
100% CLUSTERING	No subsampling			Subsamppling				100% CLUSTERING	No subsampling	Subsampling
	iOTUs	Sequences	Percentage	iOTUs	Sequences	Percentage		Nº of isolates	1561	1053
Only Surface	152	393	25.2	61	136	12.9		Nº of iOTUs	307	216
Only Bathypelagic	62	117	4.5	67	132	12.5
Only Mesopelagic	37	68	7.5	44	113	10.7
Surface-Mesopelagic	20	200	12.8	13	96	9.1
Surface-Bathypelagic	13	159	10.2	8	100	9.5
Mesopelagic-Bathypelagic	7	46	2.9	10	85	8.1
Surface-Mesopelagic-Bathypelagic	16	578	37.02	13	391	37.1
* iOTUs stands for isolated OTUs.

## Sheet: S2
	0.99						1
	SRF		MESO		DEEP		SRF		MESO		DEEP
	No R.	R	No R.	R.	No R.	R.	No R.	R.	No R.	R.	No R.	R.
Nº of isolates	817	346	362	362	382	368	817	320	362	362	382	372
Nº of iOTUS	100	61	57	57	59	59	201	95	80	80	98	98
Nº of singletons	39	18	25	25	20	20	104	42	41	41	49	50
Good's coverage	0.61	0.705	0.561	0.561	0.661	0.661	0.495	0.558	0.474	0.4875	0.495	0.49
S. obs	100	61	57	57	59	59	201	95	80	80	98	98
S. chao1	149.4	71.2	99.9	99.9	74.8	74.8	364.7	140.31	162	162	174.6	174.6
S. ACE	150	77.8	87.6	87.6	81.4	81.9	395.1	145.56	143.3	143.3	180.8	179.9
Shannon-Weaver	3.6	3.4	3.1	3.15	3.3	3.3	4.5	4	3.5	3.5	3.9	3.87
Simpson	0.95	0.95	0.92	0.92	0.93	0.94	0.98	0.97	0.94	0.94	0.96	0.96
NO R.	Non subsampled iOTU table
R	Subsampled iOTU table
iOTUs	isolated OTUs

## Sheet: S3
iOTU_ID	Genus	Phyllum or Class	Layer	SRF isolates	DE isolates	MES isolates	Nº of total isolates
DE.IDMED12C.ISS371	Alcanivorax	Gammaproteobacteria	DE	0	2	0	2
DE.IDMED12C.ISS395	Alcanivorax	Gammaproteobacteria	DE	0	3	0	3
DE.ST32RT.ISS183	Alcanivorax	Gammaproteobacteria	DE	0	2	0	2
DE.ST334C.ISS226	Alcanivorax	Gammaproteobacteria	DE	0	1	0	1
DE.IDMED12C.432	Bacillus	Firmicutes	DE	0	1	0	1
SRF.IBSURF.RT.ISS102	Brevundimonas	Alphaproteobacteria	DE	0	1	0	1
DE.ST23.ISS.921	Devosia	Alphaproteobacteria	DE	0	1	0	1
SRF.ST76RT.ISS.1139	Dokdonia	Bacteroidetes	DE	0	2	0	2
DE.ST17.ISS.1072	Erythrobacter	Alphaproteobacteria	DE	0	8	0	8
DE.ST23.23.3	Hyphomonas	Alphaproteobacteria	DE	0	2	0	2
DE.ST23.ISS.729	Idiomarina	Gammaproteobacteria	DE	0	8	0	8
DE.ST23.ISS.732	Idiomarina	Gammaproteobacteria	DE	0	1	0	1
DE.ST17.ISS.888	Joostella	Bacteroidetes	DE	0	8	0	8
DE.IDMEDRT.474	Loktanella	Alphaproteobacteria	DE	0	1	0	1
DE.IDMED12C.ISS398	Marinobacter	Gammaproteobacteria	DE	0	8	0	8
DE.IDMEDRT.ISS350	Marinobacter	Gammaproteobacteria	DE	0	4	0	4
DE.ST23.ISS.699	Mesoflavibacter	Bacteroidetes	DE	0	2	0	2
DE.ST17.ISS.785	Mesonia	Bacteroidetes	DE	0	1	0	1
DE.ST23.ISS.705	Novosphingobium	Alphaproteobacteria	DE	0	2	0	2
DE.IDMEDRT.443	Pseudoalteromonas	Gammaproteobacteria	DE	0	3	0	3
DE.ST23.ISS.986	Pseudomonas	Gammaproteobacteria	DE	0	2	0	2
DE.ST10.ISS.453	Roseovarius	Alphaproteobacteria	DE	0	2	0	2
SRF.ST39DCMRT.181	Shimia	Alphaproteobacteria	DE	0	1	0	1
DE.ST32RT.ISS177	Spongiibacter	Gammaproteobacteria	DE	0	1	0	1
DE.IDMED12C.ISS364	Thalassospira	Alphaproteobacteria	DE	0	3	0	3
SRF.ST67RT.ISS.1271	Thalassospira	Alphaproteobacteria	DE	0	1	0	1
DE.ST23.ISS.722	Unclassified Acinetobacter	Gammaproteobacteria	DE	0	5	0	5
DE.IDMED12C.ISS375	Unclassified Sphingomonadaceae	Alphaproteobacteria	DE	0	4	0	4
OMZ.ST138.OMZ.2115	Alcanivorax	Gammaproteobacteria	MES	0	0	1	1
OMZ.ST138.OMZ.2118	Corynebacterium	Actinobacteria	MES	0	0	2	2
SRF.ARCTIC.4C.DCM7	Gramella	Bacteroidetes	MES	0	0	15	15
OMZ.ST111.OMZ.1962	Halomonas	Gammaproteobacteria	MES	0	0	1	1
OMZ.ST111.OMZ.1934	Idiomarina	Gammaproteobacteria	MES	0	0	1	1
OMZ.ST111.OMZ.2008	Kytococcus	Actinobacteria	MES	0	0	1	1
OMZ.ST138.OMZ.2048	Leeuwenhoekiella	Bacteroidetes	MES	0	0	1	1
OMZ.ST111.OMZ.1953	Marinobacter	Gammaproteobacteria	MES	0	0	1	1
OMZ.ST111.OMZ.1991	Marinobacter	Gammaproteobacteria	MES	0	0	1	1
OMZ.ST111.OMZ.2015.0	Marixanthomonas	Bacteroidetes	MES	0	0	1	1
OMZ.ST138.OMZ.2125	Microbacterium	Actinobacteria	MES	0	0	1	1
OMZ.ST111.OMZ.1990	Paracoccus	Alphaproteobacteria	MES	0	0	4	4
OMZ.ST111.OMZ.2025	Pseudohoeflea	Alphaproteobacteria	MES	0	0	1	1
OMZ.ST138.OMZ.2063	Pseudooceanicola	Alphaproteobacteria	MES	0	0	1	1
OMZ.ST111.OMZ.2012	Psychrobacter	Gammaproteobacteria	MES	0	0	1	1
OMZ.ST138.OMZ.2040	Spongiibacter	Gammaproteobacteria	MES	0	0	2	2
OMZ.ST138.OMZ.2034	Sulfitobacter	Alphaproteobacteria	MES	0	0	2	2
OMZ.ST138.OMZ.2074	Thioclava	Alphaproteobacteria	MES	0	0	1	1
OMZ.ST39OMZ.1572	Unclassified Alteromonas	Gammaproteobacteria	MES	0	0	4	4
SRF.ST151RT.ISS.653	Unclassified Flavobacteriaceae	Bacteroidetes	MES	0	0	2	2
OMZ.ST138.OMZ.2108	Unclassified Hyphomonadaceae	Alphaproteobacteria	MES	0	0	1	1
OMZ.ST111.OMZ.2022	Unclassified Rhodobacteraceae	Alphaproteobacteria	MES	0	0	1	1
OMZ.ST111.OMZ.2024	Unclassified Sphingomonadaceae	Alphaproteobacteria	MES	0	0	1	1
OMZ.ST138.OMZ.2109	Unclassified Tistlia	Alphaproteobacteria	MES	0	0	1	1
SRF.ST151RT.ISS.657	Vitellibacter	Bacteroidetes	MES	0	0	1	1
DE.ST32RT.ISS189	Croceibacter	Bacteroidetes	MES_DE	0	1	1	2
DE.IDMEDRT.441	Idiomarina	Gammaproteobacteria	MES_DE	0	9	3	12
DE.IDMED12C.ISS367	Labrenzia	Alphaproteobacteria	MES_DE	0	9	5	14
DE.ST23.ISS.709	Leeuwenhoekiella	Bacteroidetes	MES_DE	0	10	13	23
DE.ST17.ISS.836	Marinobacter	Gammaproteobacteria	MES_DE	0	12	1	13
DE.ST23.ISS.723	Psychrobacter	Gammaproteobacteria	MES_DE	0	2	4	6
DE.ST23.ISS.704	Salegentibacter	Bacteroidetes	MES_DE	0	3	4	7
DE.IDMED12C.ISS438	Unclassified Pelagibaca	Alphaproteobacteria	MES_DE	0	1	1	2
SRF.IBSURF.RT.ISS103	Alcanivorax	Gammaproteobacteria	SRF	1	0	0	1
SRF.IBSURF.RT.ISS059	Alteromonas	Gammaproteobacteria	SRF	1	0	0	1
SRF.ST39SRF.1692	Bacillus	Firmicutes	SRF	1	0	0	1
SRF.IBSURF.RT.ISS118	Brachybacterium	Actinobacteria	SRF	1	0	0	1
SRF.ST39SRF.1512	Chromohalobacter	Gammaproteobacteria	SRF	5	0	0	5
SRF.ST39SRF.1780	Salipiger	Alphaproteobacteria	SRF	2	0	0	2
SRF.ST39DCMRT.48.116	Erythrobacter	Alphaproteobacteria	SRF	7	0	0	7
SRF.ST39DCMRT.66.222	Erythrobacter	Alphaproteobacteria	SRF	1	0	0	1
SRF.ST39DCMRT.67.223	Erythrobacter	Alphaproteobacteria	SRF	9	0	0	9
SRF.ST39DCMRT.243	Hyphomonas	Alphaproteobacteria	SRF	2	0	0	2
SRF.ST39DCMRT.197	Maricaulis	Alphaproteobacteria	SRF	15	0	0	15
SRF.ST39DCMRT.157	Marinobacter	Gammaproteobacteria	SRF	1	0	0	1
SRF.ST72RT.ISS.554	Marinobacterium	Gammaproteobacteria	SRF	1	0	0	1
SRF.ARCTIC.4C.SF17	Micrococcus	Actinobacteria	SRF	1	0	0	1
SRF.ST39DCMRT.57.135	Muricauda	Bacteroidetes	SRF	2	0	0	2
SRF.IBSURF.RT.ISS133	Nereida	Alphaproteobacteria	SRF	6	0	0	6
SRF.ST39DCMRT.179	Nitratireductor	Alphaproteobacteria	SRF	2	0	0	2
SRF.IBSURF.RT.ISS132	Polaribacter	Bacteroidetes	SRF	1	0	0	1
SRF.IBSURF.RT.ISS025	Pseudoalteromonas	Gammaproteobacteria	SRF	1	0	0	1
SRF.IBSURF.RT.ISS127	Pseudoalteromonas	Gammaproteobacteria	SRF	2	0	0	2
SRF.ST76RT.ISS.1199	Roseivirga	Bacteroidetes	SRF	8	0	0	8
SRF.ARCTIC.4C.11.8	Sulfitobacter	Alphaproteobacteria	SRF	1	0	0	1
SRF.ST72RT.ISS.674	Thiobacimonas	Alphaproteobacteria	SRF	1	0	0	1
SRF.ST39SRF.1520	Unclassified Sphingomonadaceae	Alphaproteobacteria	SRF	2	0	0	2
SRF.IBSURF.RT.ISS022	Vibrio	Gammaproteobacteria	SRF	3	0	0	3
SRF.IBSURF.RT.ISS060	Vibrio	Gammaproteobacteria	SRF	1	0	0	1
SRF.IBSURF.RT.ISS138	Vibrio	Gammaproteobacteria	SRF	2	0	0	2
SRF.ST76RT.ISS.1136	Winogradskyella	Bacteroidetes	SRF	9	0	0	9
SRF.ST39SRF.1767	Zunongwangia	Bacteroidetes	SRF	4	0	0	4
SRF.ST67RT.67.18	Erythrobacter	Alphaproteobacteria	SRF_DE	21	9	0	30
SRF.ST67RT.67.8	Erythrobacter	Alphaproteobacteria	SRF_DE	2	1	0	3
SRF.ST39DCMRT.76.267	Muricauda	Bacteroidetes	SRF_DE	3	1	0	4
SRF.ARCTIC.4C.11.2	Pseudoalteromonas	Gammaproteobacteria	SRF_DE	11	9	0	20
DE.ST32RT.ISS196	Psychrobacter	Gammaproteobacteria	SRF_DE	4	1	0	5
DE.ST23.ISS.756	Ruegeria	Alphaproteobacteria	SRF_DE	4	6	0	10
DE.ST32RT.ISS178	Sphingobium	Alphaproteobacteria	SRF_DE	1	22	0	23
DE.ST17.ISS.849	Sulfitobacter	Alphaproteobacteria	SRF_DE	2	39	0	41
SRF.ST39DCMRT.002	Aestuariibacter	Gammaproteobacteria	SRF_MES	2	0	2	4
SRF.ST39DCMRT.64.220	Erythrobacter	Alphaproteobacteria	SRF_MES	1	0	1	2
SRF.ST76RT.ISS.1214	Marinobacter	Gammaproteobacteria	SRF_MES	2	0	1	3
SRF.IBSURF.RT.ISS084	Microbacterium	Actinobacteria	SRF_MES	1	0	3	4
SRF.ST39DCMRT.155	Oceanicaulis	Alphaproteobacteria	SRF_MES	16	0	9	25
OMZ.ST138.OMZ.2055	Pseudoalteromonas	Gammaproteobacteria	SRF_MES	1	0	5	6
SRF.ST67RT.ISS.1269	Pseudomonas	Gammaproteobacteria	SRF_MES	3	0	4	7
SRF.ST72RT.72.2	Stappia	Alphaproteobacteria	SRF_MES	2	0	5	7
OMZ.ST111.OMZ.2016	Zunongwangia	Bacteroidetes	SRF_MES	8	0	5	13
DE.IDMED12C.422	Alteromonas	Gammaproteobacteria	SRF_MES_DE	48	68	38	154
DE.ST10.ISS.443	Alteromonas	Gammaproteobacteria	SRF_MES_DE	7	9	40	56
SRF.ARCTIC.4C.11.3	Alteromonas	Gammaproteobacteria	SRF_MES_DE	7	3	2	12
DE.ST32RT.ISS197	Alteromonas	Gammaproteobacteria	SRF_MES_DE	9	3	3	15
SRF.ST151RT.ISS.478	Cobetia	Gammaproteobacteria	SRF_MES_DE	2	1	5	8
DE.ST32RT.ISS191	Erythrobacter	Alphaproteobacteria	SRF_MES_DE	1	12	31	44
SRF.ST39DCMRT.34.88	Erythrobacter	Alphaproteobacteria	SRF_MES_DE	43	1	1	45
SRF.ST67RT.ISS.1337	Erythrobacter	Alphaproteobacteria	SRF_MES_DE	4	2	67	73
DE.IDMED12C.435	Halomonas	Gammaproteobacteria	SRF_MES_DE	11	22	20	53
DE.ST324C.ISS261	Idiomarina	Gammaproteobacteria	SRF_MES_DE	4	1	8	13
DE.ST17.ISS.818	Marinobacter	Gammaproteobacteria	SRF_MES_DE	2	16	1	19
SRF.ST67RT.ISS.1267	Marinobacter	Gammaproteobacteria	SRF_MES_DE	20	1	7	28
SRF.ST76RT.ISS.1215	Mesonia	Bacteroidetes	SRF_MES_DE	3	9	4	16
SRF.ST67RT.ISS.1225	Pseudomonas	Gammaproteobacteria	SRF_MES_DE	4	1	6	11
DE.ST17.ISS.783	Zunongwangia	Bacteroidetes	SRF_MES_DE	3	2	13	18
* iOTUs stands for isolated OTUs.
SRF, surface
DE, bathypelagic
MES, mesopelagic

## Sheet: S4
Genus	Phyllum or Class	Layer	SRF isolates	DE isolates	MES isolates	Nº of total isolates
Brevundimonas	Alphaproteobacteria	DE	0	1	0	1
Devosia	Alphaproteobacteria	DE	0	1	0	1
Loktanella	Alphaproteobacteria	DE	0	1	0	1
Shimia	Alphaproteobacteria	DE	0	1	0	1
Kytococcus	Actinobacteria	MES	0	0	1	1
Marixanthomonas	Bacteroidetes	MES	0	0	1	1
Pseudohoeflea	Alphaproteobacteria	MES	0	0	1	1
Pseudooceanicola	Alphaproteobacteria	MES	0	0	1	1
Thioclava	Alphaproteobacteria	MES	0	0	1	1
Unclassified Hyphomonadaceae	Alphaproteobacteria	MES	0	0	1	1
Unclassified Rhodobacteraceae	Alphaproteobacteria	MES	0	0	1	1
Unclassified Sphingomonadaceae	Alphaproteobacteria	MES	0	0	1	1
Unclassified Tistlia	Alphaproteobacteria	MES	0	0	1	1
Vitellibacter	Bacteroidetes	MES	0	0	1	1
Brachybacterium	Actinobacteria	SRF	1	0	0	1
Marinobacterium	Gammaproteobacteria	SRF	1	0	0	1
Micrococcus	Actinobacteria	SRF	1	0	0	1
Polaribacter	Bacteroidetes	SRF	1	0	0	1
Thiobacimonas	Alphaproteobacteria	SRF	1	0	0	1
Dokdonia	Bacteroidetes	DE	0	2	0	2
Mesoflavibacter	Bacteroidetes	DE	0	2	0	2
Novosphingobium	Alphaproteobacteria	DE	0	2	0	2
Roseovarius	Alphaproteobacteria	DE	0	2	0	2
Corynebacterium	Actinobacteria	MES	0	0	2	2
Unclassified Flavobacteriaceae	Bacteroidetes	MES	0	0	2	2
Croceibacter	Bacteroidetes	MES_DE	0	1	1	2
Unclassified Pelagibaca	Alphaproteobacteria	MES_DE	0	1	1	2
Salipiger	Alphaproteobacteria	SRF	2	0	0	2
Nitratireductor	Alphaproteobacteria	SRF	2	0	0	2
Unclassified Sphingomonadaceae	Alphaproteobacteria	SRF	2	0	0	2
Bacillus	Firmicutes	SRF_DE	1	1	0	2
Spongiibacter	Gammaproteobacteria	MES_DE	0	1	2	3
Thalassospira	Alphaproteobacteria	DE	0	4	0	4
Unclassified Sphingomonadaceae	Alphaproteobacteria	DE	0	4	0	4
Paracoccus	Alphaproteobacteria	MES	0	0	4	4
Unclassified Alteromonas	Gammaproteobacteria	MES	0	0	4	4
Hyphomonas	Alphaproteobacteria	SRF_DE	2	2	0	4
Aestuariibacter	Gammaproteobacteria	SRF_MES	2	0	2	4
Unclassified Acinetobacter	Gammaproteobacteria	DE	0	5	0	5
Chromohalobacter	Gammaproteobacteria	SRF	5	0	0	5
Microbacterium	Actinobacteria	SRF_MES	1	0	4	5
Nereida	Alphaproteobacteria	SRF	6	0	0	6
Vibrio	Gammaproteobacteria	SRF	6	0	0	6
Muricauda	Bacteroidetes	SRF_DE	5	1	0	6
Salegentibacter	Bacteroidetes	MES_DE	0	3	4	7
Stappia	Alphaproteobacteria	SRF_MES	2	0	5	7
Joostella	Bacteroidetes	DE	0	8	0	8
Roseivirga	Bacteroidetes	SRF	8	0	0	8
Cobetia	Gammaproteobacteria	SRF_MES_DE	2	1	5	8
Winogradskyella	Bacteroidetes	SRF	9	0	0	9
Ruegeria	Alphaproteobacteria	SRF_DE	4	6	0	10
Alcanivorax	Gammaproteobacteria	SRF_MES_DE	1	8	1	10
Psychrobacter	Gammaproteobacteria	SRF_MES_DE	4	3	5	12
Labrenzia	Alphaproteobacteria	MES_DE	0	9	5	14
Gramella	Bacteroidetes	MES	0	0	15	15
Maricaulis	Alphaproteobacteria	SRF	15	0	0	15
Mesonia	Bacteroidetes	SRF_MES_DE	3	10	4	17
Pseudomonas	Gammaproteobacteria	SRF_MES_DE	7	3	10	20
Sphingobium	Alphaproteobacteria	SRF_DE	1	22	0	23
Leeuwenhoekiella	Bacteroidetes	MES_DE	0	10	14	24
Oceanicaulis	Alphaproteobacteria	SRF_MES	16	0	9	25
Pseudoalteromonas	Gammaproteobacteria	SRF_MES_DE	15	12	5	32
Idiomarina	Gammaproteobacteria	SRF_MES_DE	4	19	12	35
Zunongwangia	Bacteroidetes	SRF_MES_DE	15	2	18	35
Sulfitobacter	Alphaproteobacteria	SRF_MES_DE	3	39	2	44
Halomonas	Gammaproteobacteria	SRF_MES_DE	11	22	21	54
Marinobacter	Gammaproteobacteria	SRF_MES_DE	25	41	12	78
Erythrobacter	Alphaproteobacteria	SRF_MES_DE	89	33	100	222
Alteromonas	Gammaproteobacteria	SRF_MES_DE	72	83	83	238
SRF, surface
DE, bathypelagic
MES, mesopelagic

## Sheet: S5
									ARCTIC	NWMED		North Atlantic Ocean		South Atlantic Ocean								Pacific Ocean			Indian Ocean
iOTU_ID	Genus	SRF	DE	MES	Layers	Isolates	Occurence Stations	% occurrence	Artic	IDMED	IBSURF	ST10RT	ST151RT	ST17RT	ST23RT	IM32	IM33	IM43	ST67RT	ST72RT	ST76RT	ST102	ST111	ST138	ST39DCM	ST39MESO	ST39SRF
DE.ST17.ISS.1072	Erythrobacter	203	35	100	all	338	18	94.7368	4	1	6	3	6	9	17	3	0	2	53	5	6	28	8	19	115	45	8
DE.IDMED12C.422	Alteromonas	162	88	83	all	333	18	94.7368	7	55	3	9	36	3	13	4	1	0	9	9	7	36	5	10	56	29	15
DE.IDMED12C.ISS398	Marinobacter	58	43	12	all	113	12	63.1579	0	22	0	2	2	18	0	0	0	1	19	13	12	0	3	9	8	0	4
DE.IDMED12C.435	Halomonas	26	23	21	all	70	11	57.8947	3	1	0	3	0	15	3	0	1	0	20	0	0	0	18	0	1	3	2
DE.IDMEDRT.443	Pseudoalteromonas	34	12	5	all	51	10	52.6316	10	3	17	0	5	0	1	7	0	1	0	0	0	0	4	1	0	0	2
DE.IDMEDRT.441	Idiomarina	10	20	12	all	42	9	47.3684	0	16	1	1	0	0	2	1	0	0	0	0	0	0	9	2	0	1	9
DE.ST23.ISS.986	Pseudomonas	16	3	10	all	29	9	47.3684	0	0	1	0	4	0	2	1	0	0	8	0	0	6	3	1	0	0	3
DE.ST17.ISS.849	Sulfitobacter	8	41	2	all	51	8	42.1053	1	0	0	0	5	17	13	9	2	0	0	0	0	0	0	2	2	0	0
SRF.ST39DCMRT.155	Oceanicaulis	37	0	9	srf_mes	46	7	36.8421	0	0	0	0	1	0	0	0	0	0	1	10	17	0	0	9	7	0	1
DE.ST23.ISS.723	Psychrobacter	9	3	5	all	17	7	36.8421	0	1	5	0	4	0	1	1	0	0	0	0	0	0	3	2	0	0	0
DE.ST23.ISS.709	Leeuwenhoekiella	1	11	14	all	26	6	31.5789	0	0	0	0	1	0	10	1	0	0	0	0	0	5	8	1	0	0	0
DE.IDMED12C.ISS371	Alcanivorax	3	8	1	all	12	6	31.5789	0	5	2	0	0	0	0	2	1	0	0	0	0	0	0	1	1	0	0
DE.ST17.ISS.785	Mesonia	6	10	4	all	20	5	26.3158	0	0	0	0	0	8	2	0	0	0	0	0	6	0	3	1	0	0	0
DE.ST23.ISS.756	Ruegeria	9	6	0	de_srf	15	5	26.3158	0	0	1	0	0	0	6	0	0	0	0	5	0	0	0	0	2	0	1
SRF.ST39DCMRT.57.135	Muricauda	12	1	0	de_srf	13	5	26.3158	0	0	0	0	0	0	1	0	0	0	1	4	1	0	0	0	6	0	0
DE.ST17.ISS.783	Zunongwangia	34	2	18	all	54	4	21.0526	0	0	0	0	0	2	0	0	0	0	0	0	0	5	13	0	0	0	34
SRF.ST39DCMRT.197	Maricaulis	33	0	0	srf	33	4	21.0526	0	0	0	0	0	0	0	0	0	0	0	1	2	0	0	0	29	0	1
DE.ST32RT.ISS178	Sphingobium	3	23	0	de_srf	26	4	21.0526	0	0	3	0	0	7	11	5	0	0	0	0	0	0	0	0	0	0	0
DE.ST23.ISS.704	Salegentibacter	0	3	4	de_mes	7	4	21.0526	0	0	0	0	0	2	1	0	0	0	0	0	0	1	3	0	0	0	0
DE.IDMED12C.432	Bacillus	5	1	0	de_srf	6	4	21.0526	2	1	0	0	0	0	0	0	0	0	0	0	0	0	0	0	2	0	1
OMZ.ST138.OMZ.2125	Microbacterium	2	0	4	srf_mes	6	4	21.0526	0	0	2	0	0	0	0	0	0	0	0	0	0	0	2	1	0	1	0
SRF.ST76RT.ISS.1136	Winogradskyella	20	0	0	srf	20	3	15.7895	0	0	0	0	1	0	0	0	0	0	0	7	12	0	0	0	0	0	0
SRF.ST76RT.ISS.1199	Roseivirga	18	0	0	srf	18	3	15.7895	0	0	0	0	0	0	0	0	0	0	0	2	13	0	0	0	0	0	3
SRF.ARCTIC.4C.DCM7	Gramella	1	0	15	srf_mes	16	3	15.7895	1	0	0	0	0	0	0	0	0	0	0	0	0	14	1	0	0	0	0
DE.IDMED12C.ISS367	Labrenzia	1	10	5	all	16	3	15.7895	0	10	0	0	0	0	0	0	0	0	0	0	0	0	0	5	1	0	0
SRF.ST151RT.ISS.478	Cobetia	4	1	5	all	10	3	15.7895	0	1	0	0	4	0	0	0	0	0	0	0	0	0	5	0	0	0	0
SRF.ST72RT.72.2	Stappia	4	0	5	srf_mes	9	3	15.7895	0	0	0	0	1	0	0	0	0	0	0	3	0	0	0	5	0	0	0
SRF.ST39DCMRT.002	Aestuariibacter	5	0	2	srf_mes	7	3	15.7895	0	0	0	0	0	0	0	0	0	0	0	2	0	0	0	0	3	2	0
DE.ST23.23.3	Hyphomonas	4	2		de_srf	6	3	15.7895	0	0	0	0	0	0	2	0	0	0	1	0	0	0	0	0	3	0	0
DE.ST32RT.ISS189	Croceibacter	1	1	1	all	3	3	15.7895	0	0	1	0	0	0	0	1	0	0	0	0	0	1	0	0	0	0	0
OMZ.ST138.OMZ.2063	Oceanicola	2	0	1	srf_mes	3	3	15.7895	0	0	0	0	0	0	0	0	0	0	1	0	0	0	0	1	1	0	0
DE.ST32RT.ISS177	Spongiibacter	0	1	2	de_mes	3	3	15.7895	0	0	0	0	0	0	0	1	0	0	0	0	0	0	0	1	0	1	0
SRF.ST151RT.ISS.653	Unclassified Flavobacteraceae	1	0	2	srf_mes	3	3	15.7895	0	0	0	0	1	0	0	0	0	0	0	0	0	1	1	0	0	0	0
DE.ST17.ISS.888	Joostella	1	8	0	de_srf	9	2	10.5263	0	0	1	0	0	8	0	0	0	0	0	0	0	0	0	0	0	0	0
DE.IDMED12C.ISS364	Thalassospira	1	4		de_srf	5	2	10.5263	0	4	0	0	0	0	0	0	0	0	1	0	0	0	0	0	0	0	0
DE.ST23.ISS.722	Unclassified Moraxellaceae	0	5	0	de	5	2	10.5263	0	0	0	0	0	4	1	0	0	0	0	0	0	0	0	0	0	0	0
OMZ.ST111.OMZ.1990	Paracoccus	0	0	4	mes	4	2	10.5263	0	0	0	0	0	0	0	0	0	0	0	0	0	0	3	0	0	1	0
SRF.ST76RT.ISS.1139	Dokdonia	1	2	0	de_srf	3	2	10.5263	0	0	0	0	0	0	2	0	0	0	0	0	1	0	0	0	0	0	0
SRF.IBSURF.RT.ISS102	Brevundimonas	1	1	0	de_srf	2	2	10.5263	0	0	1	0	0	0	1	0	0	0	0	0	0	0	0	0	0	0	0
DE.ST23.ISS.921	Devosia	1	1	0	de_srf	2	2	10.5263	0	0	1	0	0	0	1	0	0	0	0	0	0	0	0	0	0	0	0
SRF.ARCTIC.4C.SF17	Micrococcus	2	0	0	srf	2	2	10.5263	1	0	0	0	0	0	0	0	0	0	1	0	0	0	0	0	0	0	0
SRF.ST39DCMRT.181	Shimia	1	1	0	de_srf	2	2	10.5263	0	1	0	0	0	0	0	0	0	0	0	0	0	0	0	0	1	0	0
DE.IDMED12C.ISS438	Unclassified Alphaproteobacteria	0	1	1	de_mes	2	2	10.5263	0	1	0	0	0	0	0	0	0	0	0	0	0	0	0	0	0	1	0
OMZ.ST138.OMZ.2109	unclassified_Alphaproteobacteria	1	0	1	srf_mes	2	2	10.5263	0	0	0	0	0	0	0	0	0	0	0	0	0	0	0	1	1	0	0
SRF.ST151RT.ISS.657	Vitellibacter	1	0	1	srf_mes	2	2	10.5263	0	0	0	0	1	0	0	0	0	0	0	0	0	0	0	1	0	0	0
SRF.IBSURF.RT.ISS133	Nereida	14	0	0	srf	14	1	5.26316	0	0	14	0	0	0	0	0	0	0	0	0	0	0	0	0	0	0	0
SRF.IBSURF.RT.ISS022	Vibrio	14	0	0	srf	14	1	5.26316	0	0	14	0	0	0	0	0	0	0	0	0	0	0	0	0	0	0	0
SRF.ST39SRF.1512	Chromohalobacter	12	0	0	srf	12	1	5.26316	0	0	0	0	0	0	0	0	0	0	0	0	0	0	0	0	0	0	12
SRF.ST39SRF.1780	Salipiger	4	0	0	srf	4	1	5.26316	0	0	0	0	0	0	0	0	0	0	0	0	0	0	0	0	0	0	4
SRF.ST39DCMRT.179	Nitratireductor	4	0	0	srf	4	1	5.26316	0	0	0	0	0	0	0	0	0	0	0	0	0	0	0	0	4	0	0
SRF.IBSURF.RT.ISS100	Polaribacter	4	0	0	srf	4	1	5.26316	0	0	4	0	0	0	0	0	0	0	0	0	0	0	0	0	0	0	0
OMZ.ST39OMZ.1572	Unclassified Alteromonadaceae	0	0	4	mes	4	1	5.26316	0	0	0	0	0	0	0	0	0	0	0	0	0	0	0	0	0	4	0
DE.IDMED12C.ISS375	Unclassified Erythrobacteraceae	0	4	0	de	4	1	5.26316	0	4	0	0	0	0	0	0	0	0	0	0	0	0	0	0	0	0	0
SRF.ST39SRF.1520	Unclassified Erythrobacteraceae	4	0	0	srf	4	1	5.26316	0	0	0	0	0	0	0	0	0	0	0	0	0	0	0	0	0	0	4
SRF.IBSURF.RT.ISS118	Brachybacterium	2	0	0	srf	2	1	5.26316	0	0	2	0	0	0	0	0	0	0	0	0	0	0	0	0	0	0	0
OMZ.ST138.OMZ.2118	Corynebacterium	0	0	2	mes	2	1	5.26316	0	0	0	0	0	0	0	0	0	0	0	0	0	0	0	2	0	0	0
SRF.IBSURF.RT.ISS004	Enterovibrio	2	0	0	srf	2	1	5.26316	0	0	2	0	0	0	0	0	0	0	0	0	0	0	0	0	0	0	0
SRF.ST72RT.ISS.554	Marinobacterium	2	0	0	srf	2	1	5.26316	0	0	0	0	0	0	0	0	0	0	0	2	0	0	0	0	0	0	0
DE.ST23.ISS.699	Mesoflavibacter	0	2	0	de	2	1	5.26316	0	0	0	0	0	0	2	0	0	0	0	0	0	0	0	0	0	0	0
DE.ST23.ISS.705	Novosphingobium	0	2	0	de	2	1	5.26316	0	0	0	0	0	0	2	0	0	0	0	0	0	0	0	0	0	0	0
DE.ST10.ISS.453	Roseovarius	0	2	0	de	2	1	5.26316	0	0	0	2	0	0	0	0	0	0	0	0	0	0	0	0	0	0	0
SRF.ST72RT.ISS.674	Thiobacimonas	2	0	0	srf	2	1	5.26316	0	0	0	0	0	0	0	0	0	0	0	2	0	0	0	0	0	0	0
SRF.IBSURF.RT.ISS018	Agarivorans	1	0	0	srf	1	1	5.26316	0	0	1	0	0	0	0	0	0	0	0	0	0	0	0	0	0	0	0
SRF.IBSURF.RT.ISS088	Algoriphagus	1	0	0	srf	1	1	5.26316	0	0	1	0	0	0	0	0	0	0	0	0	0	0	0	0	0	0	0
OMZ.ST111.OMZ.2025	Hoeflea	0	0	1	mes	1	1	5.26316	0	0	0	0	0	0	0	0	0	0	0	0	0	0	1	0	0	0	0
SRF.ST151RT.ISS.489	Kushneria	1	0	0	srf	1	1	5.26316	0	0	0	0	1	0	0	0	0	0	0	0	0	0	0	0	0	0	0
OMZ.ST111.OMZ.2008	Kytococcus	0	0	1	mes	1	1	5.26316	0	0	0	0	0	0	0	0	0	0	0	0	0	0	1	0	0	0	0
DE.IDMEDRT.474	Loktanella	0	1	0	de	1	1	5.26316	0	1	0	0	0	0	0	0	0	0	0	0	0	0	0	0	0	0	0
SRF.ARCTIC.4C.SF37	Maribacter	1	0	0	srf	1	1	5.26316	1	0	0	0	0	0	0	0	0	0	0	0	0	0	0	0	0	0	0
OMZ.ST111.OMZ.2015.0	Marixanthomonas	0	0	1	mes	1	1	5.26316	0	0	0	0	0	0	0	0	0	0	0	0	0	0	1	0	0	0	0
SRF.ST151RT.151.3	Martelella	1	0	0	srf	1	1	5.26316	0	0	0	0	1	0	0	0	0	0	0	0	0	0	0	0	0	0	0
SRF.IBSURF.RT.ISS094	Nocardioides	1	0	0	srf	1	1	5.26316	0	0	1	0	0	0	0	0	0	0	0	0	0	0	0	0	0	0	0
OMZ.ST138.OMZ.2108	Ponticaulis	0	0	1	mes	1	1	5.26316	0	0	0	0	0	0	0	0	0	0	0	0	0	0	0	1	0	0	0
SRF.IBSURF.RT.ISS121	Pseudonocardia	1	0	0	srf	1	1	5.26316	0	0	1	0	0	0	0	0	0	0	0	0	0	0	0	0	0	0	0
SRF.ARCTIC.4C.SF27	Pseudorhodobacter	1	0	0	srf	1	1	5.26316	1	0	0	0	0	0	0	0	0	0	0	0	0	0	0	0	0	0	0
SRF.IBSURF.RT.ISS092	Tateyamaria	1	0	0	srf	1	1	5.26316	0	0	1	0	0	0	0	0	0	0	0	0	0	0	0	0	0	0	0
OMZ.ST138.OMZ.2074	Thioclava	0	0	1	mes	1	1	5.26316	0	0	0	0	0	0	0	0	0	0	0	0	0	0	0	1	0	0	0
OMZ.ST111.OMZ.2022	Unclassified Rhodobacteraceae	0	0	1	mes	1	1	5.26316	0	0	0	0	0	0	0	0	0	0	0	0	0	0	1	0	0	0	0
SRF.ARCTIC.4C.SF42	Unclassified Rhodobacteraceae	1	0	0	srf	1	1	5.26316	1	0	0	0	0	0	0	0	0	0	0	0	0	0	0	0	0	0	0
OMZ.ST111.OMZ.2024	Unclassified Sphingomonadaceae	0	0	1	mes	1	1	5.26316	0	0	0	0	0	0	0	0	0	0	0	0	0	0	1	0	0	0	0
SRF.ARCTIC.4C.DCM9	UnclassifiedSphingomonadaceae	1	0	0	srf	1	1	5.26316	1	0	0	0	0	0	0	0	0	0	0	0	0	0	0	0	0	0	0
* iOTUs stands for isolated OTUs.
SRF, surface
DE, bathypelagic
MES, mesopelagic

## Sheet: S6
										ARCTIC	NWMED		North Atlantic Ocean		South Atlantic Ocean								Pacific Ocean			Indian Ocean
iOTU_ID	Genus	Phyllum or Class	SRF isolates	DE isolates	MES isolates	Layers	Nº of total isolates	Stations occurrence	% of occurrence	Artic	IDMED	IBSURF	ST10RT	ST151RT	ST17RT	ST23RT	IM32	IM33	IM43	ST67RT	ST72RT	ST76RT	ST102	ST111	ST138	ST39DCM	ST39MESO	ST39SRF
DE.IDMED12C.422	Alteromonas	Gammaproteobacteria	107	72	38	all	217	15	78.9474	0	55	0	7	17	3	6	1	0	0	9	7	3	3	4	10	56	21	15
SRF.ST39DCMRT.34.88	Erythrobacter	Alphaproteobacteria	98	1	1	all	100	9	47.3684	1	1	0	0	1	0	0	0	0	0	6	3	3	0	0	1	82	0	2
SRF.ST67RT.ISS.1337	Erythrobacter	Alphaproteobacteria	10	2	67	all	79	10	52.6316	1	0	0	2	1	0	0	0	0	0	6	0	0	12	2	12	1	41	1
DE.IDMED12C.435	Halomonas	Gammaproteobacteria	26	23	20	all	69	11	57.8947	3	1	0	3	0	15	3	0	1	0	20	0	0	0	17	0	1	3	2
DE.ST10.ISS.443	Alteromonas	Gammaproteobacteria	17	10	40	all	67	9	47.3684	0	0	0	2	11	0	5	3	0	0	0	2	4	31	1	0	0	8	0
SRF.ST67RT.ISS.1267	Marinobacter	Gammaproteobacteria	45	1	7	all	53	8	42.1053	0	1	0	0	1	0	0	0	0	0	13	13	10	0	0	7	5	0	3
DE.ST32RT.ISS191	Erythrobacter	Alphaproteobacteria	3	13	31	all	47	10	52.6316	1	0	1	0	1	1	9	3	0	0	0	0	0	16	6	5	0	4	0
DE.ST32RT.ISS197	Alteromonas	Gammaproteobacteria	20	3	3	all	26	6	31.5789	0	0	0	0	2	0	0	3	0	0	0	6	12	0	1	2	0	0	0
DE.ST23.ISS.709	Leeuwenhoekiella	Bacteroidetes	1	11	13	all	25	5	26.3158	0	0	0	0	1	0	10	1	0	0	0	0	0	5	8	0	0	0	0
DE.ST17.ISS.818	Marinobacter	Gammaproteobacteria	5	17	1	all	23	5	26.3158	0	1	0	0	0	16	0	0	0	0	4	0	0	0	0	1	1	0	0
SRF.ARCTIC.4C.11.3	Alteromonas	Gammaproteobacteria	16	3	2	all	21	6	31.5789	7	0	1	0	8	0	2	0	1	0	0	0	0	2	0	0	0	0	0
DE.ST17.ISS.783	Zunongwangia	Bacteroidetes	6	2	13	all	21	4	21.0526	0	0	0	0	0	2	0	0	0	0	0	0	0	5	8	0	0	0	6
SRF.ST76RT.ISS.1215	Mesonia	Bacteroidetes	6	9	4	all	19	5	26.3158	0	0	0	0	0	7	2	0	0	0	0	0	6	0	3	1	0	0	0
DE.ST324C.ISS261	Idiomarina	Gammaproteobacteria	9	1	8	all	18	5	26.3158	0	0	0	0	0	0	0	1	0	0	0	0	0	0	5	2	0	1	9
DE.IDMED12C.ISS367	Labrenzia	Alphaproteobacteria	1	10	5	all	16	3	15.7895	0	10	0	0	0	0	0	0	0	0	0	0	0	0	0	5	1	0	0
SRF.ST67RT.ISS.1225	Pseudomonas	Gammaproteobacteria	8	1	6	all	15	7	36.8421	0	0	0	0	3	0	1	0	0	0	4	0	0	2	3	1	0	0	1
SRF.ST151RT.ISS.478	Cobetia	Gammaproteobacteria	4	1	5	all	10	3	15.7895	0	1	0	0	4	0	0	0	0	0	0	0	0	0	5	0	0	0	0
DE.ST32RT.ISS189	Croceibacter	Bacteroidetes	1	1	1	all	3	3	15.7895	0	0	1	0	0	0	0	1	0	0	0	0	0	1	0	0	0	0	0
DE.ST23.ISS.729	Idiomarina	Gammaproteobacteria	0	8	0	de	8	3	15.7895	0	6	0	1	0	0	1	0	0	0	0	0	0	0	0	0	0	0	0
DE.IDMED12C.ISS398	Marinobacter	Gammaproteobacteria	0	8	0	de	8	1	5.26316	0	8	0	0	0	0	0	0	0	0	0	0	0	0	0	0	0	0	0
DE.ST23.ISS.722	Unclassified Moraxellaceae	Gammaproteobacteria	0	5	0	de	5	2	10.5263	0	0	0	0	0	4	1	0	0	0	0	0	0	0	0	0	0	0	0
DE.IDMEDRT.ISS350	Marinobacter	Gammaproteobacteria	0	4	0	de	4	1	5.26316	0	4	0	0	0	0	0	0	0	0	0	0	0	0	0	0	0	0	0
DE.IDMED12C.ISS375	Unclassified Erythrobacteraceae	Alphaproteobacteria	0	4	0	de	4	1	5.26316	0	4	0	0	0	0	0	0	0	0	0	0	0	0	0	0	0	0	0
DE.IDMED12C.ISS395	Alcanivorax	Gammaproteobacteria	0	3	0	de	3	1	5.26316	0	3	0	0	0	0	0	0	0	0	0	0	0	0	0	0	0	0	0
DE.IDMEDRT.443	Pseudoalteromonas	Gammaproteobacteria	0	3	0	de	3	1	5.26316	0	3	0	0	0	0	0	0	0	0	0	0	0	0	0	0	0	0	0
DE.IDMED12C.ISS364	Thalassospira	Alphaproteobacteria	0	3	0	de	3	1	5.26316	0	3	0	0	0	0	0	0	0	0	0	0	0	0	0	0	0	0	0
DE.IDMED12C.ISS371	Alcanivorax	Gammaproteobacteria	0	2	0	de	2	1	5.26316	0	2	0	0	0	0	0	0	0	0	0	0	0	0	0	0	0	0	0
DE.ST32RT.ISS183	Alcanivorax	Gammaproteobacteria	0	2	0	de	2	1	5.26316	0	0	0	0	0	0	0	2	0	0	0	0	0	0	0	0	0	0	0
DE.ST23.23.3	Hyphomonas	Alphaproteobacteria	0	2	0	de	2	1	5.26316	0	0	0	0	0	0	2	0	0	0	0	0	0	0	0	0	0	0	0
DE.ST23.ISS.699	Mesoflavibacter	Bacteroidetes	0	2	0	de	2	1	5.26316	0	0	0	0	0	0	2	0	0	0	0	0	0	0	0	0	0	0	0
DE.ST23.ISS.705	Novosphingobium	Alphaproteobacteria	0	2	0	de	2	1	5.26316	0	0	0	0	0	0	2	0	0	0	0	0	0	0	0	0	0	0	0
DE.ST23.ISS.986	Pseudomonas	Gammaproteobacteria	0	2	0	de	2	2	10.5263	0	0	0	0	0	0	1	1	0	0	0	0	0	0	0	0	0	0	0
DE.ST10.ISS.453	Roseovarius	Alphaproteobacteria	0	2	0	de	2	1	5.26316	0	0	0	2	0	0	0	0	0	0	0	0	0	0	0	0	0	0	0
DE.ST334C.ISS226	Alcanivorax	Gammaproteobacteria	0	1	0	de	1	1	5.26316	0	0	0	0	0	0	0	0	1	0	0	0	0	0	0	0	0	0	0
DE.IDMED12C.432	Bacillus	Firmicutes	0	1	0	de	1	1	5.26316	0	1	0	0	0	0	0	0	0	0	0	0	0	0	0	0	0	0	0
DE.IDMEDRT.474	Loktanella	Alphaproteobacteria	0	1	0	de	1	1	5.26316	0	1	0	0	0	0	0	0	0	0	0	0	0	0	0	0	0	0	0
DE.ST17.ISS.785	Mesonia	Bacteroidetes	0	1	0	de	1	1	5.26316	0	0	0	0	0	1	0	0	0	0	0	0	0	0	0	0	0	0	0
DE.ST32RT.ISS177	Spongiibacter	Gammaproteobacteria	0	1	0	de	1	1	5.26316	0	0	0	0	0	0	0	1	0	0	0	0	0	0	0	0	0	0	0
DE.ST17.ISS.836	Marinobacter	Gammaproteobacteria	0	13	1	de_mes	14	5	26.3158	0	8	0	2	0	2	0	0	0	1	0	0	0	0	0	1	0	0	0
DE.IDMEDRT.441	Idiomarina	Gammaproteobacteria	0	10	3	de_mes	13	2	10.5263	0	10	0	0	0	0	0	0	0	0	0	0	0	0	3	0	0	0	0
DE.ST23.ISS.704	Salegentibacter	Bacteroidetes	0	3	4	de_mes	7	4	21.0526	0	0	0	0	0	2	1	0	0	0	0	0	0	1	3	0	0	0	0
DE.ST23.ISS.723	Psychrobacter	Gammaproteobacteria	0	2	4	de_mes	6	4	21.0526	0	1	0	0	0	0	1	0	0	0	0	0	0	0	2	2	0	0	0
DE.IDMED12C.ISS438	Unclassified Alphaproteobacteria	Alphaproteobacteria	0	1	1	de_mes	2	2	10.5263	0	1	0	0	0	0	0	0	0	0	0	0	0	0	0	0	0	1	0
SRF.ST67RT.67.18	Erythrobacter	Alphaproteobacteria	47	10	0	de_srf	57	11	57.8947	1	0	5	1	3	2	5	0	0	2	32	1	1	0	0	0	4	0	0
DE.ST17.ISS.849	Sulfitobacter	Alphaproteobacteria	5	41	0	de_srf	46	5	26.3158	0	0	0	0	5	17	13	9	2	0	0	0	0	0	0	0	0	0	0
SRF.ARCTIC.4C.11.2	Pseudoalteromonas	Gammaproteobacteria	25	9	0	de_srf	34	6	31.5789	10	0	10	0	5	0	1	7	0	1	0	0	0	0	0	0	0	0	0
DE.ST32RT.ISS178	Sphingobium	Alphaproteobacteria	3	23	0	de_srf	26	4	21.0526	0	0	3	0	0	7	11	5	0	0	0	0	0	0	0	0	0	0	0
DE.ST23.ISS.756	Ruegeria	Alphaproteobacteria	9	6	0	de_srf	15	5	26.3158	0	0	1	0	0	0	6	0	0	0	0	5	0	0	0	0	2	0	1
DE.ST32RT.ISS196	Psychrobacter	Gammaproteobacteria	9	1	0	de_srf	10	3	15.7895	0	0	5	0	4	0	0	1	0	0	0	0	0	0	0	0	0	0	0
DE.ST17.ISS.1072	Erythrobacter	Alphaproteobacteria	1	8	0	de_srf	9	3	15.7895	0	0	0	0	0	6	2	0	0	0	1	0	0	0	0	0	0	0	0
DE.ST17.ISS.888	Joostella	Bacteroidetes	1	8	0	de_srf	9	2	10.5263	0	0	1	0	0	8	0	0	0	0	0	0	0	0	0	0	0	0	0
SRF.ST39DCMRT.76.267	Muricauda	Bacteroidetes	7	1	0	de_srf	8	3	15.7895	0	0	0	0	0	0	1	0	0	0	0	2	0	0	0	0	5	0	0
SRF.ST67RT.67.8	Erythrobacter	Alphaproteobacteria	4	1	0	de_srf	5	3	15.7895	0	0	0	0	0	0	1	0	0	0	3	1	0	0	0	0	0	0	0
SRF.ST76RT.ISS.1139	Dokdonia	Bacteroidetes	1	2	0	de_srf	3	2	10.5263	0	0	0	0	0	0	2	0	0	0	0	0	1	0	0	0	0	0	0
SRF.IBSURF.RT.ISS102	Brevundimonas	Alphaproteobacteria	1	1	0	de_srf	2	2	10.5263	0	0	1	0	0	0	1	0	0	0	0	0	0	0	0	0	0	0	0
DE.ST23.ISS.921	Devosia	Alphaproteobacteria	1	1	0	de_srf	2	2	10.5263	0	0	1	0	0	0	1	0	0	0	0	0	0	0	0	0	0	0	0
DE.ST23.ISS.732	Idiomarina	Gammaproteobacteria	1	1	0	de_srf	2	2	10.5263	0	0	1	0	0	0	1	0	0	0	0	0	0	0	0	0	0	0	0
SRF.ST39DCMRT.181	Shimia	Alphaproteobacteria	1	1	0	de_srf	2	2	10.5263	0	1	0	0	0	0	0	0	0	0	0	0	0	0	0	0	1	0	0
SRF.ST67RT.ISS.1271	Thalassospira	Alphaproteobacteria	1	1	0	de_srf	2	2	10.5263	0	1	0	0	0	0	0	0	0	0	1	0	0	0	0	0	0	0	0
OMZ.ST111.OMZ.1990	Paracoccus	Alphaproteobacteria	0	0	4	mes	4	2	10.5263	0	0	0	0	0	0	0	0	0	0	0	0	0	0	3	0	0	1	0
OMZ.ST39OMZ.1572	Unclassified Alteromonadaceae	Gammaproteobacteria	0	0	4	mes	4	1	5.26316	0	0	0	0	0	0	0	0	0	0	0	0	0	0	0	0	0	4	0
OMZ.ST138.OMZ.2118	Corynebacterium	Actinobacteria	0	0	2	mes	2	1	5.26316	0	0	0	0	0	0	0	0	0	0	0	0	0	0	0	2	0	0	0
OMZ.ST138.OMZ.2040	Spongiibacter	Gammaproteobacteria	0	0	2	mes	2	1	5.26316	0	0	0	0	0	0	0	0	0	0	0	0	0	0	0	1	0	1	0
OMZ.ST138.OMZ.2034	Sulfitobacter	Alphaproteobacteria	0	0	2	mes	2	1	5.26316	0	0	0	0	0	0	0	0	0	0	0	0	0	0	0	2	0	0	0
OMZ.ST111.OMZ.1962	Halomonas	Gammaproteobacteria	0	0	1	mes	1	1	5.26316	0	0	0	0	0	0	0	0	0	0	0	0	0	0	1	0	0	0	0
OMZ.ST111.OMZ.2025	Hoeflea	Alphaproteobacteria	0	0	1	mes	1	1	5.26316	0	0	0	0	0	0	0	0	0	0	0	0	0	0	1	0	0	0	0
OMZ.ST111.OMZ.1934	Idiomarina	Gammaproteobacteria	0	0	1	mes	1	1	5.26316	0	0	0	0	0	0	0	0	0	0	0	0	0	0	1	0	0	0	0
OMZ.ST111.OMZ.2008	Kytococcus	Actinobacteria	0	0	1	mes	1	1	5.26316	0	0	0	0	0	0	0	0	0	0	0	0	0	0	1	0	0	0	0
OMZ.ST138.OMZ.2048	Leeuwenhoekiella	Bacteroidetes	0	0	1	mes	1	1	5.26316	0	0	0	0	0	0	0	0	0	0	0	0	0	0	0	1	0	0	0
OMZ.ST111.OMZ.1953	Marinobacter	Gammaproteobacteria	0	0	1	mes	1	1	5.26316	0	0	0	0	0	0	0	0	0	0	0	0	0	0	1	0	0	0	0
OMZ.ST111.OMZ.1991	Marinobacter	Gammaproteobacteria	0	0	1	mes	1	1	5.26316	0	0	0	0	0	0	0	0	0	0	0	0	0	0	1	0	0	0	0
OMZ.ST111.OMZ.2015.0	Marixanthomonas	Bacteroidetes	0	0	1	mes	1	1	5.26316	0	0	0	0	0	0	0	0	0	0	0	0	0	0	1	0	0	0	0
OMZ.ST138.OMZ.2125	Microbacterium	Actinobacteria	0	0	1	mes	1	1	5.26316	0	0	0	0	0	0	0	0	0	0	0	0	0	0	0	1	0	0	0
OMZ.ST138.OMZ.2063	Oceanicola	Alphaproteobacteria	0	0	1	mes	1	1	5.26316	0	0	0	0	0	0	0	0	0	0	0	0	0	0	0	1	0	0	0
OMZ.ST138.OMZ.2108	Ponticaulis	Alphaproteobacteria	0	0	1	mes	1	1	5.26316	0	0	0	0	0	0	0	0	0	0	0	0	0	0	0	1	0	0	0
OMZ.ST111.OMZ.2012	Psychrobacter	Gammaproteobacteria	0	0	1	mes	1	1	5.26316	0	0	0	0	0	0	0	0	0	0	0	0	0	0	1	0	0	0	0
OMZ.ST138.OMZ.2074	Thioclava	Alphaproteobacteria	0	0	1	mes	1	1	5.26316	0	0	0	0	0	0	0	0	0	0	0	0	0	0	0	1	0	0	0
OMZ.ST111.OMZ.2022	Unclassified Rhodobacteraceae	Alphaproteobacteria	0	0	1	mes	1	1	5.26316	0	0	0	0	0	0	0	0	0	0	0	0	0	0	1	0	0	0	0
OMZ.ST111.OMZ.2024	Unclassified Sphingomonadaceae	Alphaproteobacteria	0	0	1	mes	1	1	5.26316	0	0	0	0	0	0	0	0	0	0	0	0	0	0	1	0	0	0	0
SRF.ST39DCMRT.197	Maricaulis	Alphaproteobacteria	33	0	0	srf	33	4	21.0526	0	0	0	0	0	0	0	0	0	0	0	1	2	0	0	0	29	0	1
SRF.ST39DCMRT.67.223	Erythrobacter	Alphaproteobacteria	20	0	0	srf	20	2	10.5263	0	0	0	0	0	0	0	0	0	0	0	0	0	0	0	0	15	0	5
SRF.ST76RT.ISS.1136	Winogradskyella	Bacteroidetes	20	0	0	srf	20	3	15.7895	0	0	0	0	1	0	0	0	0	0	0	7	12	0	0	0	0	0	0
SRF.ST76RT.ISS.1199	Roseivirga	Bacteroidetes	18	0	0	srf	18	3	15.7895	0	0	0	0	0	0	0	0	0	0	0	2	13	0	0	0	0	0	3
SRF.ST39DCMRT.48.116	Erythrobacter	Alphaproteobacteria	15	0	0	srf	15	3	15.7895	0	0	0	0	0	0	0	0	0	0	4	0	2	0	0	0	9	0	0
SRF.IBSURF.RT.ISS133	Nereida	Alphaproteobacteria	14	0	0	srf	14	1	5.26316	0	0	14	0	0	0	0	0	0	0	0	0	0	0	0	0	0	0	0
SRF.ST39SRF.1512	Chromohalobacter	Gammaproteobacteria	12	0	0	srf	12	1	5.26316	0	0	0	0	0	0	0	0	0	0	0	0	0	0	0	0	0	0	12
SRF.ST39SRF.1767	Zunongwangia	Bacteroidetes	10	0	0	srf	10	1	5.26316	0	0	0	0	0	0	0	0	0	0	0	0	0	0	0	0	0	0	10
SRF.IBSURF.RT.ISS022	Vibrio	Gammaproteobacteria	7	0	0	srf	7	1	5.26316	0	0	7	0	0	0	0	0	0	0	0	0	0	0	0	0	0	0	0
SRF.ST39DCMRT.57.135	Muricauda	Bacteroidetes	5	0	0	srf	5	4	21.0526	0	0	0	0	0	0	0	0	0	0	1	2	1	0	0	0	1	0	0
SRF.IBSURF.RT.ISS127	Pseudoalteromonas	Gammaproteobacteria	5	0	0	srf	5	1	5.26316	0	0	5	0	0	0	0	0	0	0	0	0	0	0	0	0	0	0	0
SRF.ST39SRF.1780	Salipiger	Alphaproteobacteria	4	0	0	srf	4	1	5.26316	0	0	0	0	0	0	0	0	0	0	0	0	0	0	0	0	0	0	4
SRF.ST39DCMRT.243	Hyphomonas	Alphaproteobacteria	4	0	0	srf	4	2	10.5263	0	0	0	0	0	0	0	0	0	0	1	0	0	0	0	0	3	0	0
SRF.ST39DCMRT.179	Nitratireductor	Alphaproteobacteria	4	0	0	srf	4	1	5.26316	0	0	0	0	0	0	0	0	0	0	0	0	0	0	0	0	4	0	0
SRF.ST39SRF.1520	Unclassified Erythrobacteraceae	Alphaproteobacteria	4	0	0	srf	4	1	5.26316	0	0	0	0	0	0	0	0	0	0	0	0	0	0	0	0	0	0	4
SRF.IBSURF.RT.ISS138	Vibrio	Gammaproteobacteria	4	0	0	srf	4	1	5.26316	0	0	4	0	0	0	0	0	0	0	0	0	0	0	0	0	0	0	0
SRF.IBSURF.RT.ISS132	Polaribacter	Bacteroidetes	3	0	0	srf	3	1	5.26316	0	0	3	0	0	0	0	0	0	0	0	0	0	0	0	0	0	0	0
SRF.ARCTIC.4C.11.8	Sulfitobacter	Alphaproteobacteria	3	0	0	srf	3	2	10.5263	1	0	0	0	0	0	0	0	0	0	0	0	0	0	0	0	2	0	0
SRF.IBSURF.RT.ISS103	Alcanivorax	Gammaproteobacteria	2	0	0	srf	2	1	5.26316	0	0	2	0	0	0	0	0	0	0	0	0	0	0	0	0	0	0	0
SRF.IBSURF.RT.ISS059	Alteromonas	Gammaproteobacteria	2	0	0	srf	2	1	5.26316	0	0	2	0	0	0	0	0	0	0	0	0	0	0	0	0	0	0	0
SRF.ST39SRF.1692	Bacillus	Firmicutes	2	0	0	srf	2	2	10.5263	0	0	0	0	0	0	0	0	0	0	0	0	0	0	0	0	1	0	1
SRF.IBSURF.RT.ISS118	Brachybacterium	Actinobacteria	2	0	0	srf	2	1	5.26316	0	0	2	0	0	0	0	0	0	0	0	0	0	0	0	0	0	0	0
SRF.ST39DCMRT.66.222	Erythrobacter	Alphaproteobacteria	2	0	0	srf	2	1	5.26316	0	0	0	0	0	0	0	0	0	0	0	0	0	0	0	0	2	0	0
SRF.ST39DCMRT.157	Marinobacter	Gammaproteobacteria	2	0	0	srf	2	1	5.26316	0	0	0	0	0	0	0	0	0	0	0	0	0	0	0	0	2	0	0
SRF.ST72RT.ISS.554	Marinobacterium	Gammaproteobacteria	2	0	0	srf	2	1	5.26316	0	0	0	0	0	0	0	0	0	0	0	2	0	0	0	0	0	0	0
SRF.ARCTIC.4C.SF17	Micrococcus	Actinobacteria	2	0	0	srf	2	2	10.5263	1	0	0	0	0	0	0	0	0	0	1	0	0	0	0	0	0	0	0
SRF.IBSURF.RT.ISS025	Pseudoalteromonas	Gammaproteobacteria	2	0	0	srf	2	1	5.26316	0	0	2	0	0	0	0	0	0	0	0	0	0	0	0	0	0	0	0
SRF.ST72RT.ISS.674	Thiobacimonas	Alphaproteobacteria	2	0	0	srf	2	1	5.26316	0	0	0	0	0	0	0	0	0	0	0	2	0	0	0	0	0	0	0
SRF.IBSURF.RT.ISS060	Vibrio	Gammaproteobacteria	2	0	0	srf	2	1	5.26316	0	0	2	0	0	0	0	0	0	0	0	0	0	0	0	0	0	0	0
SRF.IBSURF.RT.ISS018	Agarivorans	Gammaproteobacteria	1	0	0	srf	1	1	5.26316	0	0	1	0	0	0	0	0	0	0	0	0	0	0	0	0	0	0	0
SRF.IBSURF.RT.ISS088	Algoriphagus	Bacteroidetes	1	0	0	srf	1	1	5.26316	0	0	1	0	0	0	0	0	0	0	0	0	0	0	0	0	0	0	0
SRF.ARCTIC.4C.DCM2	Bacillus	Firmicutes	1	0	0	srf	1	1	5.26316	1	0	0	0	0	0	0	0	0	0	0	0	0	0	0	0	0	0	0
SRF.ARCTIC.4C.DCM6	Bacillus	Firmicutes	1	0	0	srf	1	1	5.26316	1	0	0	0	0	0	0	0	0	0	0	0	0	0	0	0	0	0	0
SRF.ST39DCM.1546	Bacillus	Firmicutes	1	0	0	srf	1	1	5.26316	0	0	0	0	0	0	0	0	0	0	0	0	0	0	0	0	1	0	0
SRF.IBSURF.RT.ISS004	Enterovibrio	Gammaproteobacteria	1	0	0	srf	1	1	5.26316	0	0	1	0	0	0	0	0	0	0	0	0	0	0	0	0	0	0	0
SRF.IBSURF.RT.ISS005	Enterovibrio	Gammaproteobacteria	1	0	0	srf	1	1	5.26316	0	0	1	0	0	0	0	0	0	0	0	0	0	0	0	0	0	0	0
SRF.ST67RT.67.6	Erythrobacter	Alphaproteobacteria	1	0	0	srf	1	1	5.26316	0	0	0	0	0	0	0	0	0	0	1	0	0	0	0	0	0	0	0
SRF.ST151RT.ISS.489	Kushneria	Gammaproteobacteria	1	0	0	srf	1	1	5.26316	0	0	0	0	1	0	0	0	0	0	0	0	0	0	0	0	0	0	0
SRF.ARCTIC.4C.SF37	Maribacter	Bacteroidetes	1	0	0	srf	1	1	5.26316	1	0	0	0	0	0	0	0	0	0	0	0	0	0	0	0	0	0	0
SRF.ST151RT.ISS.530	Marinobacter	Gammaproteobacteria	1	0	0	srf	1	1	5.26316	0	0	0	0	1	0	0	0	0	0	0	0	0	0	0	0	0	0	0
SRF.ST151RT.151.3	Martelella	Alphaproteobacteria	1	0	0	srf	1	1	5.26316	0	0	0	0	1	0	0	0	0	0	0	0	0	0	0	0	0	0	0
SRF.IBSURF.RT.ISS094	Nocardioides	Actinobacteria	1	0	0	srf	1	1	5.26316	0	0	1	0	0	0	0	0	0	0	0	0	0	0	0	0	0	0	0
SRF.ST39DCMRT.59.137	Oceanicola	Alphaproteobacteria	1	0	0	srf	1	1	5.26316	0	0	0	0	0	0	0	0	0	0	0	0	0	0	0	0	1	0	0
SRF.ST67RT.ISS.1290	Oceanicola	Alphaproteobacteria	1	0	0	srf	1	1	5.26316	0	0	0	0	0	0	0	0	0	0	1	0	0	0	0	0	0	0	0
SRF.IBSURF.RT.ISS100	Polaribacter	Bacteroidetes	1	0	0	srf	1	1	5.26316	0	0	1	0	0	0	0	0	0	0	0	0	0	0	0	0	0	0	0
SRF.IBSURF.RT.ISS019	Pseudomonas	Gammaproteobacteria	1	0	0	srf	1	1	5.26316	0	0	1	0	0	0	0	0	0	0	0	0	0	0	0	0	0	0	0
SRF.IBSURF.RT.ISS121	Pseudonocardia	Actinobacteria	1	0	0	srf	1	1	5.26316	0	0	1	0	0	0	0	0	0	0	0	0	0	0	0	0	0	0	0
SRF.ARCTIC.4C.SF27	Pseudorhodobacter	Alphaproteobacteria	1	0	0	srf	1	1	5.26316	1	0	0	0	0	0	0	0	0	0	0	0	0	0	0	0	0	0	0
SRF.IBSURF.RT.ISS092	Tateyamaria	Alphaproteobacteria	1	0	0	srf	1	1	5.26316	0	0	1	0	0	0	0	0	0	0	0	0	0	0	0	0	0	0	0
SRF.ARCTIC.4C.SF42	Unclassified Rhodobacteraceae	Alphaproteobacteria	1	0	0	srf	1	1	5.26316	1	0	0	0	0	0	0	0	0	0	0	0	0	0	0	0	0	0	0
SRF.ARCTIC.4C.DCM9	UnclassifiedSphingomonadaceae	Alphaproteobacteria	1	0	0	srf	1	1	5.26316	1	0	0	0	0	0	0	0	0	0	0	0	0	0	0	0	0	0	0
SRF.IBSURF.RT.ISS146	Vibrio	Gammaproteobacteria	1	0	0	srf	1	1	5.26316	0	0	1	0	0	0	0	0	0	0	0	0	0	0	0	0	0	0	0
SRF.ST39DCMRT.155	Oceanicaulis	Alphaproteobacteria	37	0	9	srf_mes	46	7	36.8421	0	0	0	0	1	0	0	0	0	0	1	10	17	0	0	9	7	0	1
OMZ.ST111.OMZ.2016	Zunongwangia	Bacteroidetes	18	0	5	srf_mes	23	2	10.5263	0	0	0	0	0	0	0	0	0	0	0	0	0	0	5	0	0	0	18
SRF.ARCTIC.4C.DCM7	Gramella	Bacteroidetes	1	0	15	srf_mes	16	3	15.7895	1	0	0	0	0	0	0	0	0	0	0	0	0	14	1	0	0	0	0
SRF.ST67RT.ISS.1269	Pseudomonas	Gammaproteobacteria	7	0	4	srf_mes	11	4	21.0526	0	0	0	0	1	0	0	0	0	0	4	0	0	4	0	0	0	0	2
SRF.ST72RT.72.2	Stappia	Alphaproteobacteria	4	0	5	srf_mes	9	3	15.7895	0	0	0	0	1	0	0	0	0	0	0	3	0	0	0	5	0	0	0
SRF.ST39DCMRT.002	Aestuariibacter	Gammaproteobacteria	5	0	2	srf_mes	7	3	15.7895	0	0	0	0	0	0	0	0	0	0	0	2	0	0	0	0	3	2	0
OMZ.ST138.OMZ.2055	Pseudoalteromonas	Gammaproteobacteria	2	0	5	srf_mes	7	3	15.7895	0	0	0	0	0	0	0	0	0	0	0	0	0	0	4	1	0	0	2
SRF.ST76RT.ISS.1214	Marinobacter	Gammaproteobacteria	5	0	1	srf_mes	6	4	21.0526	0	0	0	0	0	0	0	0	0	0	2	0	2	0	1	0	0	0	1
SRF.IBSURF.RT.ISS084	Microbacterium	Actinobacteria	2	0	3	srf_mes	5	3	15.7895	0	0	2	0	0	0	0	0	0	0	0	0	0	0	2	0	0	1	0
SRF.ST39DCMRT.64.220	Erythrobacter	Alphaproteobacteria	2	0	1	srf_mes	3	2	10.5263	0	0	0	0	0	0	0	0	0	0	0	0	0	0	0	1	2	0	0
SRF.ST151RT.ISS.653	Unclassified Flavobacteriaceae	Bacteroidetes	1	0	2	srf_mes	3	3	15.7895	0	0	0	0	1	0	0	0	0	0	0	0	0	1	1	0	0	0	0
OMZ.ST138.OMZ.2115	Alcanivorax	Gammaproteobacteria	1	0	1	srf_mes	2	2	10.5263	0	0	0	0	0	0	0	0	0	0	0	0	0	0	0	1	1	0	0
OMZ.ST138.OMZ.2109	unclassified_Alphaproteobacteria	Alphaproteobacteria	1	0	1	srf_mes	2	1	5.26316	0	0	0	0	0	0	0	0	0	0	0	0	0	0	0	1	1	0	0
SRF.ST151RT.ISS.657	Vitellibacter	Bacteroidetes	1	0	1	srf_mes	2	2	10.5263	0	0	0	0	1	0	0	0	0	0	0	0	0	0	0	1	0	0	0
* iOTUs stands for isolated OTUs.
SRF, surface
DE, bathypelagic
MES, mesopelagic

## Sheet: S7
Dataset	zOTU	abundant iOTU99	abundance (nº of isolates)	other iOTUs matching the same zOTU	abundance (nº of isolates)	Genera
Malaspina Bathypelagic	Otu18	iOTU1 (DE.IDMED12C.422)	100	--	--	Alteromonas
	no match	iOTU2 (SRF.ST39DCMRT.34.88)	100	--	--	Erythrobacter
	Otu3	iOTU3 (SRF.ST67RT.ISS.1337)	79	--	--	Erythrobacter
	Otu10	iOTU4 (DE.IDMED12C.435)	69	--	--	Halomonas
	Otu80	iOTU5 (DE.ST10.ISS.443)	67	--	--	Alteromonas
	Otu70	iOTU6 (SRF.ST67RT.ISS.1267)	53	ST76RT.ISS.1214	6	Marinobacter
	Otu12	iOTU7 (DE.ST32RT.ISS191)	47	--	--	Erythrobacter
	Otu96	iOTU8 (DE.ST32RT.ISS197)	26	--	--	Alteromonas
	Otu30	iOTU9 (DE.ST23.ISS.709)	25	--	--	Leeuwenhoekiella
	Otu124	iOTU10 (DE.ST17.ISS.818)	23	--	--	Marinobacter
	no match	iOTU11 (SRF.ARCTIC.4C.11.3)	21	--	--	Erythrobacter
	Otu69	iOTU12 (DE.ST17.ISS.783)	21	--	--	Zunongwangia
Malaspina Surface	Otu82	iOTU1 (DE.IDMED12C.422)	217	--	--	Alteromonas
	no match	iOTU2 (SRF.ST39DCMRT.34.88)	100	--	--	Erythrobacter
	Otu37	iOTU3 (SRF.ST67RT.ISS.1337)	79	--	--	Erythrobacter
	Otu45	iOTU4 (DE.IDMED12C.435)	69	--	--	Halomonas
	Otu251	iOTU5 (DE.ST10.ISS.443)	67	--	--	Alteromonas
	Otu222	iOTU6 (SRF.ST67RT.ISS.1267)	53	ST76RT.ISS.1214	6	Marinobacter
	Otu41	iOTU7 (DE.ST32RT.ISS191)	47	--	--	Erythrobacter
	Otu1384	iOTU8 (DE.ST32RT.ISS197)	26	--	--	Alteromonas
	Otu166	iOTU9 (DE.ST23.ISS.709)	25	--	--	Leeuwenhoekiella
	Otu1500	iOTU10 (DE.ST17.ISS.818)	23	--	--	Marinobacter
	no match	iOTU11 (SRF.ARCTIC.4C.11.3)	21	--	--	Erythrobacter
	Otu219	iOTU12 (DE.ST17.ISS.783)	21	--	--	Zunongwangia
Tara Surface and Mesopelagic	Otu58	iOTU1 (DE.IDMED12C.422)	217	--	--	Alteromonas
	Otu674	iOTU2 (SRF.ST39DCMRT.34.88)	100	--	--	Erythrobacter
	Otu87	iOTU3 (SRF.ST67RT.ISS.1337)	79	--	--	Erythrobacter
	Otu90	iOTU4 (DE.IDMED12C.435)	69	--	--	Halomonas
	Otu12272	iOTU5 (DE.ST10.ISS.443)	67	--	--	Alteromonas
	Otu238	iOTU6 (SRF.ST67RT.ISS.1267)	53	ST76RT.ISS.1214	6	Marinobacter
	Otu411	iOTU7 (DE.ST32RT.ISS191)	47	--	--	Erythrobacter
	Otu145	iOTU8 (DE.ST32RT.ISS197)	26	--	--	Alteromonas
	Otu333	iOTU9 (DE.ST23.ISS.709)	25	--	--	Leeuwenhoekiella
	Otu415	iOTU10 (DE.ST17.ISS.818)	23	--	--	Marinobacter
	Otu1803	iOTU11 (SRF.ARCTIC.4C.11.3)	21	--	--	Erythrobacter
	Otu45	iOTU12 (DE.ST17.ISS.783)	21	--	--	Zunongwangia
*iOTUs99 (defined iOTUs at 99% sequence similarity clustering)

## Sheet: S8
Database	Closest Cultured Match (CCM) - % Identity	Closest Environmental/Uncultured Match (CEM) - % Identity
	ISS 653, ISS1889, ISS2026	ISS 653, ISS1889, ISS2026
NCBI	Mesonia mobilis CM16; LT600681.1 - 93.30%	Mesonia sp. BG-4-E6; KF560379.1 - 99.7%
RDP	Salegentibacter sp. 1812; KF444406 - 93.5%	Uncultured bacterium L5-B53; KJ549140 - 93.5%
SILVA LTP	Mesonia mobilis; DQ367409 - 93.5%	--

## Sheet: S9
Presence	Category	Subcategory	Subsystem	Role
ISS653	Amino Acids and Derivatives	Histidine Metabolism	Histidine Biosynthesis	Imidazole glycerol phosphate synthase amidotransferase subunit (EC 2.4.2.-)
ISS653	Amino Acids and Derivatives	Lysine, threonine, methionine, and cysteine	Methionine Biosynthesis	5-methyltetrahydrofolate--homocysteine methyltransferase (EC 2.1.1.13)
ISS653	Carbohydrates	Monosaccharides	D-ribose utilization	Ribose 5-phosphate isomerase B (EC 5.3.1.6)
ISS653	Clustering-based subsystems	no subcategory	CBSS-312309.3.peg.1965	Uridine monophosphate kinase (EC 2.7.4.22)
ISS653	Clustering-based subsystems	no subcategory	CBSS-323097.3.peg.2594	FIG004453: protein YceG like
ISS653	Clustering-based subsystems	no subcategory	CBSS-323097.3.peg.2594	Protein YicC
ISS653	Clustering-based subsystems	no subcategory	CBSS-349161.4.peg.2417	DNA primase (EC 2.7.7.-)
ISS653	Cofactors, Vitamins, Prosthetic Groups, Pigments	Biotin	Biotin biosynthesis	Dethiobiotin synthetase (EC 6.3.3.3)
ISS653	Cofactors, Vitamins, Prosthetic Groups, Pigments	Coenzyme A	Coenzyme A Biosynthesis cluster	FIG137884: hypothetical protein
ISS653	Cofactors, Vitamins, Prosthetic Groups, Pigments	Tetrapyrroles	Heme and Siroheme Biosynthesis	Hypothetical radical SAM family enzyme, NOT coproporphyrinogen III oxidase, oxygen-independent
ISS653	DNA Metabolism	DNA replication	DNA topoisomerases, Type II, ATP-dependent	Topoisomerase IV subunit A (EC 5.99.1.-)
ISS653	DNA Metabolism	DNA replication	DNA topoisomerases, Type II, ATP-dependent	Topoisomerase IV subunit B (EC 5.99.1.-)
ISS653	DNA Metabolism	DNA uptake, competence	DNA processing cluster	FIG000557: hypothetical protein co-occurring with RecR
ISS653	Dormancy and Sporulation	no subcategory	Persister Cells	Cell division inhibitor
ISS653	Fatty Acids, Lipids, and Isoprenoids	Fatty acids	Fatty Acid Biosynthesis FASII	3-oxoacyl-[acyl-carrier protein] reductase (EC 1.1.1.100)
ISS653	Fatty Acids, Lipids, and Isoprenoids	Fatty acids	Fatty Acid Biosynthesis FASII	Enoyl-[acyl-carrier-protein] reductase [FMN] (EC 1.3.1.9)
ISS653	Membrane Transport	ABC transporters	ABC transporter dipeptide (TC 3.A.1.5.2)	Dipeptide transport ATP-binding protein DppD (TC 3.A.1.5.2)
ISS653	Membrane Transport	ABC transporters	ABC transporter dipeptide (TC 3.A.1.5.2)	Dipeptide transport system permease protein DppB (TC 3.A.1.5.2)
ISS653	Membrane Transport	ABC transporters	ABC transporter dipeptide (TC 3.A.1.5.2)	Dipeptide transport system permease protein DppC (TC 3.A.1.5.2)
ISS653	Membrane Transport	ABC transporters	ABC transporter dipeptide (TC 3.A.1.5.2)	Dipeptide-binding ABC transporter, periplasmic substrate-binding component (TC 3.A.1.5.2)
ISS653	Nucleosides and Nucleotides	Purines	De Novo Purine Biosynthesis	Phosphoribosylglycinamide formyltransferase 2 (EC 2.1.2.-)
ISS653	Nucleosides and Nucleotides	Pyrimidines	pyrimidine conversions	Uridine kinase (EC 2.7.1.48) [C1]
ISS653	Phosphorus Metabolism	no subcategory	High affinity phosphate transporter and control of PHO regulon	Phosphate regulon sensor protein PhoR (SphS) (EC 2.7.13.3)
ISS653	Protein Metabolism	Protein biosynthesis	Translation termination factors bacterial	Hypothetical protein YaeJ with similarity to translation release factor
ISS653	Protein Metabolism	Protein degradation	Proteolysis in bacteria, ATP-dependent	ATP-dependent Clp protease proteolytic subunit (EC 3.4.21.92)
ISS653	Protein Metabolism	Protein folding	GroEL GroES	Heat shock protein 60 family chaperone GroEL
ISS653	Protein Metabolism	Protein folding	GroEL GroES	Heat shock protein 60 family co-chaperone GroES
ISS653	Protein Metabolism	Protein folding	Protein chaperones	ClpB protein
ISS653	Respiration	no subcategory	Biogenesis of cytochrome c oxidases	Heme O synthase, protoheme IX farnesyltransferase (EC 2.5.1.-) COX10-CtaB
ISS653	Virulence, Disease and Defense	Resistance to antibiotics and toxic compounds	Cobalt-zinc-cadmium resistance	Cation efflux system protein CusA
ISS653	Virulence, Disease and Defense	Resistance to antibiotics and toxic compounds	Cobalt-zinc-cadmium resistance	Cobalt-zinc-cadmium resistance protein CzcA
ISS653	Virulence, Disease and Defense	Resistance to antibiotics and toxic compounds	Cobalt-zinc-cadmium resistance	Cobalt-zinc-cadmium resistance protein CzcD
ISS653	Virulence, Disease and Defense	Resistance to antibiotics and toxic compounds	Cobalt-zinc-cadmium resistance	Probable Co/Zn/Cd efflux system membrane fusion protein
ISS1889	Clustering-based subsystems	no subcategory	CBSS-226186.1.peg.3978	FIG036016: hypothetical protein
ISS1889	Cofactors, Vitamins, Prosthetic Groups, Pigments	Coenzyme A	Coenzyme A Biosynthesis	Ketopantoate reductase PanG (EC 1.1.1.169)
ISS1889	Nucleosides and Nucleotides	Purines	Purine conversions	dNTP triphosphohydrolase, broad substrate specificity, subgroup 3
ISS1889	Nucleosides and Nucleotides	Pyrimidines	pyrimidine conversions	Uridine kinase (EC 2.7.1.48)
ISS1889	Virulence, Disease and Defense	Resistance to antibiotics and toxic compounds	Mercuric reductase	Mercuric ion reductase (EC 1.16.1.1)
ISS1889	Virulence, Disease and Defense	Resistance to antibiotics and toxic compounds	Mercury resistance operon	Mercuric transport protein, MerT

## Sheet: S10
Cruise	Depth and station	Tº	Zobell agar	Marine Agar 2216
Tara Oceans	5 m (stations 67, 72, 76, 151)	RT	-	+
	DCM-25 m (station 39)	RT	+	-
	MESO (stations 39, 102, 111, 138)	RT	+	-
ATP 2009	5 m	4ºC	+	-
	25 m	4ºC	+	-
Malaspina 2010	4000 m (stations 10, 17, 23)	RT	-	+
	4000 m (stations 32, 33, 43)	RT/4ºC	+	+
Mifasol	2000 m	RT/12ºC	+	+
2014
BBMO	5 m	RT	+	+
2015
MESO, mesopelagic

[truncated: 2 more sheets: S11, S12]
